# Supplementary material for: Cortistatin prevents glucocorticoid-associated osteonecrosis of the femoral head via the GHSR1a/Akt pathway
Source: Commun Biol. 2024 Jan 26;7:132. doi: 10.1038/s42003-024-05795-5 (PMC10817896; doi:10.1038/s42003-024-05795-5)
Supplement: Supplementary file 3 — Supplementary Data [file 42003_2024_5795_MOESM3_ESM.xlsx]

## Sheet: Fig 1C
Normal	ONFH
1577.88	1143
2164.8	1178.4
1999.6	1186.3
1886.6	1270.2
2308.8	1101.79
1801.7	1365.8
1652.27	1483.07
1496.4	1545.9
1430.33	1425.39
1572.8
1752.7
1439.05

## Sheet: Fig1D
FNF	ONFH
1.07285	0.582168
0.820561	0.6049
0.73578	0.545586

## Sheet: Fig1H
BMMSC
NC	DEX
1.14	0.53
1.38	0.32
0.91	0.63
Mc3
NC	DEX
1.1	0.32
1.19	0.57
1.22	0.69
MLO-Y4
NC	DEX
1.06	0.45
1.14	0.47
1.21	0.59
HUVEC
NC	DEX
0.99	0.7
0.92	0.64
1.12	0.72

## Sheet: Fig 2C
	Blank	CST	MPS+PBS	MPS+CST	MPS+CST+MK2206
BMD	1618	1408.54	914.4	1208.05	1010.63
	1558.66	1409.27	1080.21	1149.76	1195.51
	1453.54	1355.95	829.94	1183.21	1004.51
	1283.29	1319.33	964.91	1366.79	1222.67
	1439.96	1555.52	912.05	1346.82	1188.13
	Blank	CST	MPS+PBS	MPS+CST	MPS+CST+MK2206
BV/TV(%)	55.51	67.34	27.43	44.74	38.5
	59.88	65.85	24.49	36.42	43.04
	63.36	53.66	20.98	47.72	40.52
	58.18	65.02	25.78	40.05	43.05
	54.21	48	28.54	38.21	50.82
	Blank	CST	MPS+PBS	MPS+CST	MPS+CST+MK2206
BS/BV(mm^-1)	15.53	12.33	25.7	17.98	12.65
	13.93	18.24	22.49	18.91	15.3
	12.26	17.79	26.76	17.18	14.35
	14.52	18.21	23.75	13.25	17.86
	16.65	22.67	23.83	16.61	16.99
	Blank	CST	MPS+PBS	MPS+CST	MPS+CST+MK2206
Tb.N(mm^-1)	2.7852	2.3225	1.6857	3.1477	1.8564
	2.9097	2.2015	1.8741	2.1141	2.254
	3.5478	2.5428	1.7174	2.5997	1.8541
	3.13	2.8873	1.1522	1.9004	1.9526
	3.4331	3.4281	1.4529	2.0615	1.7452
	Blank	CST	MPS+PBS	MPS+CST	MPS+CST+MK2206
Tb.Th(mm)	0.3308	0.2744	0.3075	0.3258	0.2528
	0.3294	0.2755	0.2633	0.3413	0.2511
	0.3313	0.3613	0.1688	0.3193	0.2481
	0.2979	0.2753	0.1784	0.3139	0.3418
	0.3165	0.3443	0.1717	0.2865	0.3151
	Blank	CST	MPS+PBS	MPS+CST	MPS+CST+MK2206
Tb.Sp(mm)	0.249	0.2277	0.4687	0.3965	0.5058
	0.1658	0.2306	0.4499	0.4297	0.4121
	0.2025	0.2523	0.5052	0.3238	0.4165
	0.1654	0.2334	0.5484	0.3571	0.5067
	0.1465	0.2067	0.4329	0.2841	0.502

## Sheet: Fig 3
	Blank	CST	MPS+PBS	MPS+CST	MPS+CST+MK2206
Empty lacunae ratio(%)	34.3983	27.9231	56.0975	34.2703	47.3833
	16.3642	39.0838	42.3815	22.6601	37.3199
	22.8317	23.1763	50.3008	23.1893	54.1208
	24.0436	32.593	44.836	32.5689	41.6957
	25.265	22.3797	45.8075	34.1364	41.9204
	Blank	CST	MPS+PBS	MPS+CST	MPS+CST+MK2206
OCN	0.983592	0.458428	0.065566	0.831947	0.373272
	1.11351	0.422983	0.126967	0.510389	0.270013
	0.670992	0.383415	0.058411	0.687518	0.506164
	1.03287	0.4303	0.120346	0.802645	0.481042
	1.19904	0.4539	0.095359	0.538143	0.383776
	Blank	CST	MPS+PBS	MPS+CST	MPS+CST+MK2206
Oc.N/B.Pm（1/mm）	1.11235	1.29534	4.13223	2.88684	4.06504
	0	0	3.67141	1.00301	2.40674
	2.3175	1.6129	4.77327	1.39665	2.64784
	2.01207	1.29702	3.99202	3.52734	2.73224
	2.87356	1.17925	4.561	2.62467	5.42741
	Blank	CST	MPS+PBS	MPS+CST	MPS+CST+MK2206
VEGF	1.34201	1.55543	0.083677	0.422914	0.363013
	0.800281	1.28683	0.157762	0.674154	0.230318
	0.936969	1.61347	0.101185	0.613421	0.224428
	1.08731	1.38939	0.184277	0.494699	0.388438
	0.833424	1.00655	0.193557	0.574161	0.443028
	Blank	CST	MPS+PBS	MPS+CST	MPS+CST+MK2206
CD31	0.979625	1.457	0.056998	0.855513	0.325248
	1.41458	1.57311	0.09197	0.73823	0.29399
	0.804003	1.253	0.060109	1.09598	0.234158
	0.712037	0.921155	0.082637	1.48363	0.446948
	1.29619	1.38479	0.077821	1.15353	0.305072

## Sheet: Fig4A
BMMSC
	NC			DEX			DEX+CST			DEX+CST+DLYS			DEX+CST+MK2206
COL1	1.11	1.18	1.09	0.6	0.63	0.57	0.94	0.94	1.02	0.67	0.69	0.72	0.91	0.92	0.87
Runx2	1.25	1.13	1.22	0.62	0.57	0.69	1.01	1.08	1.11	0.88	0.81	0.81	0.97	0.87	0.85
BMP	1.25	1.22	1.08	0.43	0.41	0.51	1.04	1.013	1.08	0.83	0.89	0.76	0.67	0.61	0.67
MC3T3-E1
	NC			DEX			DEX+CST			DEX+CST+DLYS			DEX+CST+MK2206
COL1	1.06	1.14	1.21	0.45	0.47	0.59	1.06	1.12	0.98	0.55	0.58	0.62	0.37	0.48	0.58
Runx2	1.1	1.19	1.22	0.32	0.57	0.69	0.86	0.74	0.87	0.4	0.58	0.46	0.76	0.77	0.75
BMP	1.12	1.22	1.16	0.34	0.41	0.51	0.93	0.89	0.95	0.77	0.78	0.76	0.37	0.41	0.51

## Sheet: Fig4B
BMMSC
	NC			Dex			Dex+CST			Dex+CST+DLYS			Dex+CST+MK
0d	0	0	0	0	0	0	0	0	0	0	0	0	0	0	0
3d	0.081798	0.0725	0.082851	0.026705	0.036705	0.033195	0.070214	0.063723	0.060214	0.060214	0.050214	0.053723	0.043021	0.05267	0.052319
7d	0.195843	0.215843	0.196545	0.064778	0.064778	0.081269	0.128342	0.139342	0.132323	0.108814	0.111796	0.098814	0.091271	0.101271	0.091972
MC3T3-E1
	NC			Dex			Dex+CST			Dex+CST+DLYS			Dex+CST+MK
0d	0	0	0	0	0	0	0	0	0	0	0	0	0	0	0
3d	0.090041	0.110392	0.08969	0.040741	0.042741	0.037232	0.071269	0.079759	0.069759	0.05925	0.063759	0.060741	0.044129	0.059725	0.054076
7d	0.197066	0.216364	0.206364	0.069342	0.075342	0.082851	0.150924	0.170924	0.159906	0.126887	0.107378	0.130397	0.099871	0.100573	0.110924

## Sheet: Fig4C
BMMSC
COL	NC	DEX	DEX+CST	DEX+CST+DLYS	DEX+CST+MK2206	OPN	NC	DEX	DEX+CST	DEX+CST+DLYS	DEX+CST+MK2206	OCN	NC	DEX	DEX+CST	DEX+CST+DLYS	DEX+CST+MK2206	RUNX2	NC	DEX	DEX+CST	DEX+CST+DLYS	DEX+CST+MK2206	ALP	NC	DEX	DEX+CST	DEX+CST+DLYS	DEX+CST+MK2206
	1.11987	0.223756	0.664343	0.408951	0.428292		0.986233	0.331405	0.581023	0.431271	0.594257		1.00928	0.295248	0.607097	0.507513	0.441387		0.948246	0.447513	0.607097	0.507097	0.516438		1.22264	0.383332	0.690956	0.48858	0.508152
	0.770215	0.280224	0.532185	0.384219	0.394109		0.97942	0.225709	0.589134	0.385998	0.536282		1.0163	0.346277	0.566442	0.411351	0.521854		0.83702	0.41466	0.624165	0.447513	0.431271		0.90125	0.234339	0.640232	0.320116	0.53294
	1.15936	0.220676	0.697372	0.469761	0.516438		1.03526	0.329116	0.622725	0.388683	0.504642		0.974905	0.303549	0.570382	0.456916	0.494109		1.25992	0.417544	0.807519	0.507097	0.427056		0.907519	0.282567	0.631418	0.338368	0.491461
MC3T3-E1
COL	NC	DEX	DEX+CST	DEX+CST+DLYS	DEX+CST+MK2206	OPN	NC	DEX	DEX+CST	DEX+CST+DLYS	DEX+CST+MK2206	OCN	NC	DEX	DEX+CST	DEX+CST+DLYS	DEX+CST+MK2206	RUNX2	NC	DEX	DEX+CST	DEX+CST+DLYS	DEX+CST+MK2206	ALP	NC	DEX	DEX+CST	DEX+CST+DLYS	DEX+CST+MK2206
	1.08673	0.413703	0.61132	0.4954	0.502316		1.07425	0.400535	0.754364	0.535887	0.774349		1.06683	0.426317	0.6846	0.486327	0.496546		1.07425	0.400535	0.754364	0.535887	0.574349		1.12506	0.39685	0.554785	0.485205	0.425334
	0.926588	0.362654	0.655197	0.498846	0.5954		0.961483	0.373712	0.860551	0.510506	0.658644		0.961483	0.363493	0.73884	0.503478	0.573029		0.961483	0.373712	0.860551	0.450506	0.518644		0.946058	0.365177	0.63728	0.485205	0.422396
	0.993092	0.391387	0.646176	0.530957	0.545884		0.968171	0.389582	0.819794	0.570382	0.707097		0.974905	0.392292	0.703847	0.539614	0.510506		0.968171	0.389582	0.819794	0.570382	0.607097		0.939523	0.362654	0.598739	0.52003	0.47522

## Sheet: Fig4D
BMMSC
ALP	NC	DEX	DEX+CST	DEX+CST+DLYS	DEX+CST+MK2206		ARS	NC	DEX	DEX+CST	DEX+CST+DLYS	DEX+CST+MK2206
	132.11	78.272	114.662	93.089	88.746			1.4	0.36	0.89	0.51	0.53
	145	69	106	89	91			1.2	0.35	0.79	0.61	0.62
	138	72	112	85	85			1.2	0.21	0.83	0.59	0.59
MC3T3
ALP	NC	DEX	DEX+CST	DEX+CST+DLYS	DEX+CST+MK2206		ARS	NC	DEX	DEX+CST	DEX+CST+DLYS	DEX+CST+MK2206
	157.68	88.272	134.662	93.089	98.746			1.32	0.16	0.89	0.46	0.53
	155	89	126	89	91			1.05	0.26	1.02	0.51	0.56
	168	72	132	85	85			1.1	0.21	0.83	0.39	0.52

## Sheet: Fig5A
BMMSC
NC	DEX	DEX+CST	DEX+CST+DLYS	DEX+CST+MK2206
19.802	53.4591	31.6456	36.2903	40.9091
13.272	55.497	24.514	40.283	37.693
18.272	52.497	22.514	38.283	41.693
Mc3T3E1
NC	DEX	DEX+CST	DEX+CST+DLYS	DEX+CST+MK2206
19.802	53.4591	26.6456	30.2903	35.9091
20.4545	47.4074	21.9298	27.1852	29.4118
15.272	42.497	22.514	28.283	31.693
MLO-Y4
NC	DEX	DEX+CST	DEX+CST+DLYS	DEX+CST+MK2206
16.6667	32.2785	21.8182	25.9259	26.4118
20.4545	37.4074	18.9298	27.1852	29.4118
15.272	42.497	24.514	28.283	31.693
HUVEC
NC	DEX	DEX+CST	DEX+CST+DLYS	DEX+CST+MK2206
15.6398	51.4286	21.1765	40.7609	44.4444
12.4545	47.4074	19.9298	42.1852	39.4118
17.272	52.497	23.514	38.283	41.693

[truncated: 9 more sheets: Fig5B, Fig5C, Fig6B, Fig7A, Fig7B, Fig7C, Fig7D, Fig7F, Fig7G]
